# Supplementary material for: Host–Microbiome Interactions in a Changing Sea: The Gill Microbiome of an Invasive Oyster under Drastic Temperature Changes
Source: Microorganisms. 2024 Jan 18;12(1):197. doi: 10.3390/microorganisms12010197 (PMC10819450; doi:10.3390/microorganisms12010197)
Supplement: Supplementary file 1 [file microorganisms-12-00197-s001.zip]

Archive with 1 entries (1 files):
- microorganisms-2781747-supplementary.pdf
